# Supplementary material for: Comparative transcriptomic analysis primarily explores the molecular mechanism of compound eye formation in Neocaridina denticulata sinensis
Source: BMC Genomics. 2024 Jun 6;25:570. doi: 10.1186/s12864-024-10453-5 (PMC11155044; doi:10.1186/s12864-024-10453-5)
Supplement: Supplementary file 2 — Supplementary Material 2 [file 12864_2024_10453_MOESM2_ESM.xlsx]

## Sheet: Sheet1
Table S2 Summary of data statistics by Illumina Sequencing
Sample	Raw_reads	Clean_reads	Clean_bases	Error_rate (%)	Q20 (%)	Q30 (%)	GC_pct (%)
N1	46261934	44523362	6.68G	0.03	97.03	91.73	39.67
N2	42556224	41252454	6.19G	0.03	96.88	91.38	39.32
N3	47477422	46848198	7.03G	0.03	96.98	91.6	39.58
CE1_1	39774562	38798422	5.82G	0.03	96.87	91.36	36.94
CE1_2	42786830	41798550	6.27G	0.03	96.99	91.6	38.13
CE1_3	46992542	46145040	6.92G	0.03	97.11	91.85	37.75
CE2_1	46386434	45470132	6.82G	0.03	97.07	91.76	38.1
CE2_2	44255572	43083416	6.46G	0.03	96.51	90.59	35.89
CE2_3	50150176	47890160	7.18G	0.03	96.79	91.2	35.08
Z1	46401008	42915382	6.44G	0.03	96.85	91.35	36.84
Z2	41897708	40867828	6.13G	0.03	97.07	91.81	39.75
Z3	44480988	42410604	6.36G	0.03	97.08	91.85	40
