# Supplementary material for: Comparative transcriptomic analysis primarily explores the molecular mechanism of compound eye formation in Neocaridina denticulata sinensis
Source: BMC Genomics. 2024 Jun 6;25:570. doi: 10.1186/s12864-024-10453-5 (PMC11155044; doi:10.1186/s12864-024-10453-5)
Supplement: Supplementary file 3 — Supplementary Material 3 [file 12864_2024_10453_MOESM3_ESM.xlsx]

## Sheet: Sheet1
Table S3 Summary of clean data matching to reference genome
Sample	Total reads	Mapped reads	Mapped ratio	Uniq mapped	Uniq mapped ratio
N1	44523362	33764970	0.7584	33125685	0.744
N2	41252454	30938030	0.75	30351536	0.7358
N3	46848198	35449977	0.7567	34769620	0.7422
CE1_1	38798422	26043512	0.6713	25555384	0.6587
CE1_2	41798550	29845435	0.714	29303859	0.7011
CE1_3	46145040	32600033	0.7065	31991700	0.6933
CE2_1	45470132	32679909	0.7187	32049721	0.7049
CE2_2	43083416	30242330	0.7019	29679434	0.6889
CE2_3	47890160	32421860	0.677	31852676	0.6651
Z1	42915382	27211498	0.6341	26598305	0.6198
Z2	40867828	29634228	0.7251	28937810	0.7081
Z3	42410604	31041858	0.7319	30327305	0.7151
