# Supplementary material for: Comparative transcriptomic analysis primarily explores the molecular mechanism of compound eye formation in Neocaridina denticulata sinensis
Source: BMC Genomics. 2024 Jun 6;25:570. doi: 10.1186/s12864-024-10453-5 (PMC11155044; doi:10.1186/s12864-024-10453-5)
Supplement: Supplementary file 4 — Supplementary Material 4 [file 12864_2024_10453_MOESM4_ESM.xlsx]

## Sheet: Sheet1
Table S4 The COG annotation of assembled genes
Category	Unigene Number	Description
A	115	RNA processing and modification
B	246	Chromatin structure and dynamics
C	579	Energy production and conversion
D	192	Cell cycle control, cell division, chromosome partitioning
E	644	Amino acid transport and metabolism
F	288	Nucleotide transport and metabolism
G	490	Carbohydrate transport and metabolism
H	284	Coenzyme transport and metabolism
I	475	Lipid transport and metabolism
J	523	Translation, ribosomal structure and biogenesis
K	382	Transcription
L	495	Replication, recombination and repair
M	124	Cell wall/membrane/envelope biogenesis
N	15	Cell motility
O	795	Posttranslational modification, protein turnover, chaperones
P	335	Inorganic ion transport and metabolism
Q	257	Secondary metabolites biosynthesis, transport and catabolism
R	0	General function prediction only
S	2037	Function unknown
T	959	Signal transduction mechanisms
U	235	Intracellular trafficking, secretion, and vesicular transport
V	100	Defense mechanisms
W	43	Extracellular structures
X	0	Mobilome: prophages, transposons
Y	14	Nuclear structure
Z	162	Cytoskeleton
