# Supplementary material for: Comparative transcriptomic analysis primarily explores the molecular mechanism of compound eye formation in Neocaridina denticulata sinensis
Source: BMC Genomics. 2024 Jun 6;25:570. doi: 10.1186/s12864-024-10453-5 (PMC11155044; doi:10.1186/s12864-024-10453-5)
Supplement: Supplementary file 5 — Supplementary Material 5 [file 12864_2024_10453_MOESM5_ESM.xlsx]

## Sheet: Sheet1
Table S5 The GO annotation of assembled genes
ID	Term	Ontology	Number
GO:0044421	extracellular region part	Cellular Component	23
GO:0030054	cell junction	Cellular Component	30
GO:0045202	synapse	Cellular Component	2
GO:0044456	synapse part	Cellular Component	2
GO:0031974	membrane-enclosed lumen	Cellular Component	56
GO:0044423	virion part	Cellular Component	16
GO:0019012	virion	Cellular Component	16
GO:0005623	cell	Cellular Component	1102
GO:0044425	membrane part	Cellular Component	1183
GO:0032991	macromolecular complex	Cellular Component	524
GO:0043226	organelle	Cellular Component	697
GO:0016020	membrane	Cellular Component	1217
GO:0044422	organelle part	Cellular Component	260
GO:0044464	cell part	Cellular Component	1102
GO:0031012	extracellular matrix	Cellular Component	6
GO:0005576	extracellular region	Cellular Component	42
GO:0044699	single-organism process	Biological Process	3713
GO:0048519	negative regulation of biological process	Biological Process	44
GO:0051179	localization	Biological Process	1074
GO:0023052	signaling	Biological Process	694
GO:0048511	rhythmic process	Biological Process	1
GO:0008152	metabolic process	Biological Process	4595
GO:0050789	regulation of biological process	Biological Process	1115
GO:0032501	multicellular organismal process	Biological Process	38
GO:0051704	multi-organism process	Biological Process	6
GO:0000003	reproduction	Biological Process	2
GO:0032502	developmental process	Biological Process	32
GO:0002376	immune system process	Biological Process	3
GO:0065007	biological regulation	Biological Process	1199
GO:0048518	positive regulation of biological process	Biological Process	28
GO:0040007	growth	Biological Process	16
GO:0001906	cell killing	Biological Process	2
GO:0071840	cellular component organization or biogenesis	Biological Process	269
GO:0022610	biological adhesion	Biological Process	81
GO:0050896	response to stimulus	Biological Process	907
GO:0040011	locomotion	Biological Process	4
GO:0009987	cellular process	Biological Process	4203
GO:0005215	transporter activity	Molecular Function	616
GO:0005198	structural molecule activity	Molecular Function	468
GO:0005488	binding	Molecular Function	7135
GO:0003824	catalytic activity	Molecular Function	4801
GO:0001071	nucleic acid binding transcription factor activity	Molecular Function	171
GO:0000988	transcription factor activity, protein binding	Molecular Function	33
GO:0016209	antioxidant activity	Molecular Function	71
GO:0098772	molecular function regulator	Molecular Function	214
GO:0060089	molecular transducer activity	Molecular Function	376
