# Supplementary material for: Comparative transcriptomic analysis primarily explores the molecular mechanism of compound eye formation in Neocaridina denticulata sinensis
Source: BMC Genomics. 2024 Jun 6;25:570. doi: 10.1186/s12864-024-10453-5 (PMC11155044; doi:10.1186/s12864-024-10453-5)
Supplement: Supplementary file 6 — Supplementary Material 6 [file 12864_2024_10453_MOESM6_ESM.xlsx]

## Sheet: Sheet1
Table S6 The KEGG classification of assembled genes
Pathway_Class1	Pathway_Class2	Number
Cellular Processes	Cell growth and death	170
Cellular Processes	Transport and catabolism	834
Environmental Information Processing	Membrane transport	81
Environmental Information Processing	Signal transduction	617
Environmental Information Processing	Signaling molecules and interaction	158
Genetic Information Processing	Folding, sorting and degradation	422
Genetic Information Processing	Information processing in viruses	40
Genetic Information Processing	Replication and repair	320
Genetic Information Processing	Transcription	215
Genetic Information Processing	Translation	499
Metabolism	Amino acid metabolism	1342
Metabolism	Biosynthesis of other secondary metabolites	202
Metabolism	Carbohydrate metabolism	858
Metabolism	Energy metabolism	173
Metabolism	Global and overview maps	3428
Metabolism	Glycan biosynthesis and metabolism	712
Metabolism	Lipid metabolism	612
Metabolism	Metabolism of cofactors and vitamins	549
Metabolism	Metabolism of other amino acids	178
Metabolism	Metabolism of terpenoids and polyketides	73
Metabolism	Nucleotide metabolism	79
Metabolism	Xenobiotics biodegradation and metabolism	204
Organismal Systems	Aging	75
Organismal Systems	Development and regeneration	28
Organismal Systems	Environmental adaptation	58
Organismal Systems	Immune system	12
Organismal Systems	Sensory system	48
