# Supplementary material for: Comparative transcriptomic analysis primarily explores the molecular mechanism of compound eye formation in Neocaridina denticulata sinensis
Source: BMC Genomics. 2024 Jun 6;25:570. doi: 10.1186/s12864-024-10453-5 (PMC11155044; doi:10.1186/s12864-024-10453-5)
Supplement: Supplementary file 7 — Supplementary Material 7 [file 12864_2024_10453_MOESM7_ESM.xlsx]

## Sheet: Sheet1
Table S7 Molt-related neuropeptides and enzymes in the transcriptome
Gene name	Gene id	N	CE1	CE2	Z
CHH1	evm.TU.CTG_28063.5	0.0755542	8.85288	13.49	15.6197
CHH2	evm.TU.CTG_28063.4	0	0.696787	1.91824	10.9792
CHH3	evm.TU.CTG_13113.13	0.0328736	0.421061	0.921317	1.50662
MIH	evm.TU.CTG_42329.14	0	0.288883	1.16047	1.74755
CCAP	evm.TU.CTG_44152.16	2.67763	8.93985	12.5256	29.8252
JHEH	evm.TU.CTG_54096.1	6.65993	3.31041	4.4034	3.37265
JHAMT	evm.TU.CTG_39187.3	0	0.501194	1.62607	6.6711
Note: the numbers show the average FPKM values of relative genes. CHH,crustacean hyperglycemic hormones; MIH, molt-inhibiting hormone; CCAP, crustacean cardioactive peptide; JHEH, juvenile hormone epoxide hydrolase; JHAMT, juvenile hormone acid O-methyltransferase
