# Supplementary material for: Comparative transcriptomic analysis primarily explores the molecular mechanism of compound eye formation in Neocaridina denticulata sinensis
Source: BMC Genomics. 2024 Jun 6;25:570. doi: 10.1186/s12864-024-10453-5 (PMC11155044; doi:10.1186/s12864-024-10453-5)
Supplement: Supplementary file 8 — Supplementary Material 8 [file 12864_2024_10453_MOESM8_ESM.xlsx]

## Sheet: Sheet1
Table S8 Significant KEGG enrichment pathways of differentially expressed genes
KEGGID	Description	GeneRatio	padj	Count	Up	Up_Gene_id	Down	Down_Gene_id	comparison group
bmor04745	Phototransduction - fly	31/637	5.62099e-08	31	29	evm.TU.CTG_49384.5/evm.TU.CTG_14167.4/evm.TU.CTG_7955.1/evm.TU.CTG_40079.8/evm.TU.CTG_18638.18/evm.TU.CTG_27753.12/evm.TU.CTG_48998.11/evm.TU.CTG_55724.2/evm.TU.CTG_46758.1/evm.TU.CTG_14979.9/evm.TU.CTG_15779.12/evm.TU.CTG_7955.4/evm.TU.CTG_11911.44/evm.TU.CTG_54737.4/evm.TU.CTG_50650.9/evm.TU.CTG_38924.3/evm.TU.CTG_52788.4/evm.TU.CTG_516.3/evm.TU.CTG_13447.39/evm.TU.CTG_7955.3/evm.TU.CTG_34518.1…	2	novel.4583/novel.4584	NvsCE1
bmor04080	Neuroactive ligand-receptor interaction	45/637	4.57649e-07	45	42	evm.TU.CTG_20511.11/evm.TU.CTG_40970.2/evm.TU.CTG_18517.24/evm.TU.CTG_22279.2/evm.TU.CTG_44015.1/novel.262/evm.TU.CTG_32266.9/evm.TU.CTG_17442.6/evm.TU.CTG_42827.2/novel.3641/evm.TU.CTG_54216.2/evm.TU.CTG_7903.1_evm.TU.CTG_7903.2/evm.TU.CTG_30279.6/evm.TU.CTG_5492.7/evm.TU.CTG_52273.8/evm.TU.CTG_41842.1/evm.TU.CTG_30737.5/novel.1271/evm.TU.CTG_9069.14_evm.TU.CTG_9069.19/evm.TU.CTG_36521.5/evm.TU.…	3	evm.TU.CTG_31837.22/evm.TU.CTG_56231.4/evm.TU.CTG_40413.2
bmor00071	Fatty acid degradation	27/637	4.65751e-05	27	2	novel.3169/evm.TU.CTG_51404.5	25	novel.2150/evm.TU.CTG_19455.2/evm.TU.CTG_50941.28/evm.TU.CTG_31958.16/evm.TU.CTG_7221.38/evm.TU.CTG_26852.24/evm.TU.CTG_27492.4/evm.TU.CTG_58464.7/novel.5657/evm.TU.CTG_13715.4/evm.TU.CTG_58464.4/evm.TU.CTG_30125.6/evm.TU.CTG_4547.9/evm.TU.CTG_48261.10/evm.TU.CTG_4038.31/evm.TU.CTG_4547.12/evm.TU.CTG_8696.6/evm.TU.CTG_58464.5/evm.TU.CTG_9960.2/evm.TU.CTG_52712.1/evm.TU.CTG_28063.14/evm.TU.CTG_274…
bmor04146	Peroxisome	38/637	7.37451e-05	38	8	novel.3169/evm.TU.CTG_51404.5/evm.TU.CTG_4104.10_evm.TU.CTG_4104.9/evm.TU.CTG_32823.38_evm.TU.CTG_32823.39/evm.TU.CTG_2595.8/evm.TU.CTG_49749.1/evm.TU.CTG_2595.7/evm.TU.CTG_20121.7	30	evm.TU.CTG_34574.1/evm.TU.CTG_20109.1/evm.TU.CTG_37883.1/evm.TU.CTG_21230.16/evm.TU.CTG_46240.17/evm.TU.CTG_27492.4/evm.TU.CTG_58464.7/evm.TU.CTG_58464.4/evm.TU.CTG_30125.6/evm.TU.CTG_4547.9/evm.TU.CTG_19260.30/evm.TU.CTG_55959.12/evm.TU.CTG_17541.9/evm.TU.CTG_4547.12/evm.TU.CTG_58556.11/evm.TU.CTG_8696.6/evm.TU.CTG_21623.20/evm.TU.CTG_35522.5/evm.TU.CTG_24831.1/evm.TU.CTG_42774.6/evm.TU.CTG_5163…
bmor00410	beta-Alanine metabolism	22/637	0.000101299	22	3	evm.TU.CTG_5090.18/evm.TU.CTG_25007.5_evm.TU.CTG_25007.6/evm.TU.CTG_18187.5	19	novel.2150/evm.TU.CTG_19455.2/evm.TU.CTG_9583.22/evm.TU.CTG_26852.24/evm.TU.CTG_27492.4/evm.TU.CTG_58464.7/novel.5657/evm.TU.CTG_13715.4/evm.TU.CTG_58464.4/evm.TU.CTG_30125.6/evm.TU.CTG_38606.3/evm.TU.CTG_8696.6/evm.TU.CTG_1350.2/evm.TU.CTG_58202.7/evm.TU.CTG_35806.11/evm.TU.CTG_49555.12_evm.TU.CTG_49555.7/evm.TU.CTG_58464.5/evm.TU.CTG_27492.1/evm.TU.CTG_27492.2
bmor00592	alpha-Linolenic acid metabolism	11/637	0.000339302	11	2	evm.TU.CTG_59400.1/evm.TU.CTG_25684.6	9	evm.TU.CTG_27492.4/evm.TU.CTG_58464.7/evm.TU.CTG_58464.4/evm.TU.CTG_30125.6/evm.TU.CTG_8696.6/evm.TU.CTG_58464.5/evm.TU.CTG_27492.1/evm.TU.CTG_27492.2/evm.TU.CTG_54361.11
bmor00232	Caffeine metabolism	12/637	0.000427107	12	6	evm.TU.CTG_4104.10_evm.TU.CTG_4104.9/evm.TU.CTG_32823.38_evm.TU.CTG_32823.39/evm.TU.CTG_2595.8/evm.TU.CTG_49749.1/evm.TU.CTG_2595.7/evm.TU.CTG_20121.7	6	evm.TU.CTG_17541.9/evm.TU.CTG_58556.11/evm.TU.CTG_35522.5/evm.TU.CTG_51630.3/evm.TU.CTG_35522.6/evm.TU.CTG_41598.1
bmor00230	Purine metabolism	38/637	0.000519316	38	20	evm.TU.CTG_33332.32/evm.TU.CTG_53859.7/evm.TU.CTG_12663.2/evm.TU.CTG_37134.23/evm.TU.CTG_3594.29/evm.TU.CTG_21841.2/evm.TU.CTG_52540.1_evm.TU.CTG_52540.2/evm.TU.CTG_25946.11_evm.TU.CTG_25946.10/evm.TU.CTG_6103.3/evm.TU.CTG_4104.10_evm.TU.CTG_4104.9/novel.4635/evm.TU.CTG_868.3/evm.TU.CTG_32823.38_evm.TU.CTG_32823.39/evm.TU.CTG_2595.8/evm.TU.CTG_49749.1/evm.TU.CTG_59039.21/novel.4702/evm.TU.CTG_280…	18	evm.TU.CTG_39005.29_evm.TU.CTG_39005.30/evm.TU.CTG_50933.18/evm.TU.CTG_37768.15/evm.TU.CTG_50933.19/evm.TU.CTG_48999.2/evm.TU.CTG_24630.30/evm.TU.CTG_17541.9/evm.TU.CTG_58556.11/evm.TU.CTG_55440.14/evm.TU.CTG_35406.6/evm.TU.CTG_35240.1/evm.TU.CTG_35522.5/evm.TU.CTG_31550.7_evm.TU.CTG_31550.8/evm.TU.CTG_51630.3/evm.TU.CTG_35522.6/evm.TU.CTG_41598.1/evm.TU.CTG_38849.2/evm.TU.CTG_25489.14
bmor04145	Phagosome	36/637	0.00172056	36	15	evm.TU.CTG_14405.15/evm.TU.CTG_55570.5/novel.610/evm.TU.CTG_1429.48/novel.2846/evm.TU.CTG_26299.21/evm.TU.CTG_55722.24/evm.TU.CTG_10604.2/evm.TU.CTG_53856.1/evm.TU.CTG_13447.39/evm.TU.CTG_58503.6/evm.TU.CTG_7464.7/evm.TU.CTG_16054.20/evm.TU.CTG_16054.25_evm.TU.CTG_16054.24/evm.TU.CTG_57893.7	21	evm.TU.CTG_5289.3/evm.TU.CTG_35540.2/evm.TU.CTG_49958.13/evm.TU.CTG_13597.22/evm.TU.CTG_20278.9/evm.TU.CTG_13384.21_evm.TU.CTG_13384.22_evm.TU.CTG_13384.20/evm.TU.CTG_5289.2/novel.4583/evm.TU.CTG_12408.2/evm.TU.CTG_49464.4/evm.TU.CTG_21493.5/evm.TU.CTG_4372.1/evm.TU.CTG_11719.1/evm.TU.CTG_56586.3/evm.TU.CTG_43457.12/evm.TU.CTG_10613.9/novel.4584/evm.TU.CTG_43457.5/evm.TU.CTG_11719.26/evm.TU.CTG_3…
bmor00010	Glycolysis / Gluconeogenesis	23/637	0.00197339	23	7	evm.TU.CTG_13778.13/evm.TU.CTG_13778.14/evm.TU.CTG_48058.34/evm.TU.CTG_14628.18/evm.TU.CTG_53112.4/evm.TU.CTG_499.16/evm.TU.CTG_19655.43	16	novel.9040/evm.TU.CTG_20561.3/novel.2150/evm.TU.CTG_19455.2/evm.TU.CTG_13778.15/evm.TU.CTG_31958.16/evm.TU.CTG_7221.38/evm.TU.CTG_27437.2_evm.TU.CTG_27437.7/evm.TU.CTG_26852.24/novel.5657/evm.TU.CTG_13715.4/evm.TU.CTG_49812.1/evm.TU.CTG_30593.6/evm.TU.CTG_58202.7/evm.TU.CTG_35240.1/evm.TU.CTG_12083.2
bmor01230	Biosynthesis of amino acids	24/637	0.00466287	24	7	evm.TU.CTG_13778.13/evm.TU.CTG_13778.14/evm.TU.CTG_48058.34/evm.TU.CTG_34350.18/novel.8274/evm.TU.CTG_19655.43/evm.TU.CTG_48749.9	17	evm.TU.CTG_20278.1/evm.TU.CTG_49487.7/evm.TU.CTG_13778.15/evm.TU.CTG_43360.18/evm.TU.CTG_12946.3/novel.8273/evm.TU.CTG_55908.27/evm.TU.CTG_185.14/evm.TU.CTG_1151.18/evm.TU.CTG_7405.17/evm.TU.CTG_45308.35/evm.TU.CTG_41098.13_evm.TU.CTG_41098.9/evm.TU.CTG_49812.1/evm.TU.CTG_5386.37/evm.TU.CTG_12824.25/evm.TU.CTG_19655.19/evm.TU.CTG_1158.3
bmor00260	Glycine, serine and threonine metabolism	15/637	0.00597686	15	2	evm.TU.CTG_5317.3/novel.8274	13	evm.TU.CTG_7554.5/novel.8273/evm.TU.CTG_55908.27/evm.TU.CTG_39309.7/evm.TU.CTG_45308.35/evm.TU.CTG_18120.11/evm.TU.CTG_36839.8/evm.TU.CTG_5386.37/evm.TU.CTG_12824.25/evm.TU.CTG_19655.19/evm.TU.CTG_42774.6/evm.TU.CTG_1158.3/evm.TU.CTG_29101.17
bmor00051	Fructose and mannose metabolism	13/637	0.00705098	13	8	evm.TU.CTG_13778.13/evm.TU.CTG_37599.12/evm.TU.CTG_13778.14/evm.TU.CTG_48058.34/evm.TU.CTG_51748.20/evm.TU.CTG_14628.18/evm.TU.CTG_53112.4/evm.TU.CTG_499.16	5	evm.TU.CTG_20561.3/evm.TU.CTG_13778.15/evm.TU.CTG_12714.2/evm.TU.CTG_41905.10/evm.TU.CTG_35138.1
bmor00520	Amino sugar and nucleotide sugar metabolism	24/637	0.00754727	24	12	evm.TU.CTG_1151.17/evm.TU.CTG_24660.5/evm.TU.CTG_26251.17/evm.TU.CTG_499.1_evm.TU.CTG_499.2/evm.TU.CTG_14628.18/evm.TU.CTG_34518.10/evm.TU.CTG_26985.5/evm.TU.CTG_10971.1/evm.TU.CTG_15057.24/evm.TU.CTG_499.16/evm.TU.CTG_34518.11/evm.TU.CTG_6486.14	12	evm.TU.CTG_6732.14/evm.TU.CTG_36083.4/evm.TU.CTG_28508.26/evm.TU.CTG_29988.14/evm.TU.CTG_17283.30/evm.TU.CTG_6490.10/evm.TU.CTG_11081.1/evm.TU.CTG_25007.14/evm.TU.CTG_15890.4/evm.TU.CTG_35240.1/evm.TU.CTG_46010.18/evm.TU.CTG_53518.6
bmor00983	Drug metabolism - other enzymes	25/637	0.00754727	25	11	evm.TU.CTG_5090.18/evm.TU.CTG_47628.7/evm.TU.CTG_40762.4/evm.TU.CTG_4104.10_evm.TU.CTG_4104.9/evm.TU.CTG_30546.37/evm.TU.CTG_2080.9/evm.TU.CTG_32823.38_evm.TU.CTG_32823.39/evm.TU.CTG_2595.8/evm.TU.CTG_49749.1/evm.TU.CTG_2595.7/evm.TU.CTG_20121.7	14	evm.TU.CTG_1318.15/evm.TU.CTG_24630.30/evm.TU.CTG_33596.26/evm.TU.CTG_17538.7/evm.TU.CTG_6620.37/evm.TU.CTG_8688.5/evm.TU.CTG_17541.9/evm.TU.CTG_58556.11/evm.TU.CTG_1350.2/evm.TU.CTG_35522.5/evm.TU.CTG_51630.3/evm.TU.CTG_35522.6/evm.TU.CTG_41598.1/evm.TU.CTG_30115.11
bmor04213	Longevity regulating pathway - multiple species	24/637	0.0108741	24	8	evm.TU.CTG_31217.24/evm.TU.CTG_12663.2/evm.TU.CTG_24327.42/evm.TU.CTG_24327.41/evm.TU.CTG_2877.2/evm.TU.CTG_21625.7/evm.TU.CTG_868.3/evm.TU.CTG_49895.3	16	evm.TU.CTG_39470.17/evm.TU.CTG_7405.11/evm.TU.CTG_34574.1/evm.TU.CTG_20109.1/evm.TU.CTG_21625.6/evm.TU.CTG_7405.12/evm.TU.CTG_37883.1/evm.TU.CTG_7405.13/evm.TU.CTG_21230.16/evm.TU.CTG_39470.16/evm.TU.CTG_21625.5/evm.TU.CTG_23192.8/evm.TU.CTG_24660.11/evm.TU.CTG_30770.4/evm.TU.CTG_34828.12/evm.TU.CTG_38849.2
bmor00981	Insect hormone biosynthesis	17/637	0.0114747	17	8	evm.TU.CTG_4343.21/evm.TU.CTG_37019.9/evm.TU.CTG_24472.2/evm.TU.CTG_55932.4/evm.TU.CTG_26299.33/evm.TU.CTG_39187.3/evm.TU.CTG_31518.11/evm.TU.CTG_31612.12	9	evm.TU.CTG_55724.14/novel.2150/evm.TU.CTG_19455.2/evm.TU.CTG_11280.1/evm.TU.CTG_26852.24/novel.5657/evm.TU.CTG_13715.4/evm.TU.CTG_32974.1/evm.TU.CTG_27345.11
bmor00250	Alanine, aspartate and glutamate metabolism	12/637	0.0129447	12	3	evm.TU.CTG_25007.5_evm.TU.CTG_25007.6/evm.TU.CTG_13333.2/evm.TU.CTG_28990.11	9	evm.TU.CTG_20278.1/evm.TU.CTG_50933.19/evm.TU.CTG_43360.18/evm.TU.CTG_12946.3/evm.TU.CTG_41098.13_evm.TU.CTG_41098.9/evm.TU.CTG_19260.30/evm.TU.CTG_2595.18/evm.TU.CTG_35406.6/evm.TU.CTG_212.7
bmor01200	Carbon metabolism	34/637	0.0232175	34	7	evm.TU.CTG_13778.13/evm.TU.CTG_13778.14/evm.TU.CTG_48058.34/evm.TU.CTG_14628.18/evm.TU.CTG_53112.4/evm.TU.CTG_499.16/evm.TU.CTG_19655.43	27	evm.TU.CTG_20561.3/evm.TU.CTG_49487.7/evm.TU.CTG_13778.15/evm.TU.CTG_31958.16/evm.TU.CTG_55908.27/evm.TU.CTG_7221.38/evm.TU.CTG_185.14/evm.TU.CTG_1151.18/evm.TU.CTG_27492.4/evm.TU.CTG_58464.7/evm.TU.CTG_18120.11/evm.TU.CTG_49812.1/evm.TU.CTG_58464.4/evm.TU.CTG_30125.6/evm.TU.CTG_13447.4/evm.TU.CTG_38606.3/evm.TU.CTG_36839.8/evm.TU.CTG_30593.6/evm.TU.CTG_8696.6/evm.TU.CTG_5386.37/evm.TU.CTG_12824.…
bmor04142	Lysosome	42/637	0.0401924	42	16	evm.TU.CTG_1151.17/novel.1121/evm.TU.CTG_10604.2/evm.TU.CTG_34518.10/evm.TU.CTG_9843.38/evm.TU.CTG_37587.39/evm.TU.CTG_20118.1/evm.TU.CTG_194.6/evm.TU.CTG_14330.4/evm.TU.CTG_19498.7/evm.TU.CTG_52283.3/evm.TU.CTG_38773.43/evm.TU.CTG_10488.1/evm.TU.CTG_34518.11/evm.TU.CTG_2451.1/evm.TU.CTG_1612.18	26	evm.TU.CTG_5289.3/evm.TU.CTG_49958.13/evm.TU.CTG_57729.24/evm.TU.CTG_1318.15/evm.TU.CTG_51244.2/evm.TU.CTG_5289.2/evm.TU.CTG_36083.4/evm.TU.CTG_52063.2/evm.TU.CTG_46524.21/evm.TU.CTG_36841.2/evm.TU.CTG_8429.12/evm.TU.CTG_12408.2/evm.TU.CTG_53494.28/evm.TU.CTG_57097.1/evm.TU.CTG_21493.5/evm.TU.CTG_11662.1/evm.TU.CTG_34350.20/evm.TU.CTG_185.2/evm.TU.CTG_7221.18/evm.TU.CTG_52680.14/evm.TU.CTG_34404.…
bmor00310	Lysine degradation	22/637	0.0401924	22	10	evm.TU.CTG_31518.4/evm.TU.CTG_32192.3/evm.TU.CTG_51992.17/evm.TU.CTG_54749.21/evm.TU.CTG_30548.6/evm.TU.CTG_8728.25/evm.TU.CTG_12408.1/evm.TU.CTG_54749.22/evm.TU.CTG_54749.23/evm.TU.CTG_9743.17	12	evm.TU.CTG_43260.3/novel.2150/evm.TU.CTG_19455.2/evm.TU.CTG_50941.28/evm.TU.CTG_26852.24/novel.5657/evm.TU.CTG_13715.4/evm.TU.CTG_51485.50/evm.TU.CTG_32823.32/evm.TU.CTG_43260.6/evm.TU.CTG_29499.1_evm.TU.CTG_29499.2/evm.TU.CTG_28063.14
bmor00130	Ubiquinone and other terpenoid-quinone biosynthesis	10/637	0.0401924	10	1	evm.TU.CTG_17283.3	9	evm.TU.CTG_26238.12/evm.TU.CTG_24435.15/evm.TU.CTG_9114.5/evm.TU.CTG_17901.25/evm.TU.CTG_24435.16/evm.TU.CTG_19163.7/evm.TU.CTG_44696.1/evm.TU.CTG_46524.25_evm.TU.CTG_46524.26/evm.TU.CTG_20220.16
bmor00340	Histidine metabolism	7/637	0.0401924	7	0		7	novel.2150/evm.TU.CTG_19455.2/evm.TU.CTG_9583.22/evm.TU.CTG_26852.24/novel.5657/evm.TU.CTG_13715.4/evm.TU.CTG_58202.7
bmor00670	One carbon pool by folate	7/637	0.0401924	7	0		7	evm.TU.CTG_39005.29_evm.TU.CTG_39005.30/evm.TU.CTG_23401.1/evm.TU.CTG_48999.2/evm.TU.CTG_20647.4/evm.TU.CTG_36839.8/evm.TU.CTG_19655.19/evm.TU.CTG_30794.1
bmor00220	Arginine biosynthesis	10/637	0.0496269	10	3	evm.TU.CTG_13333.2/evm.TU.CTG_34350.18/evm.TU.CTG_28990.11	7	evm.TU.CTG_20278.1/evm.TU.CTG_43360.18/evm.TU.CTG_12946.3/evm.TU.CTG_7405.17/evm.TU.CTG_41098.13_evm.TU.CTG_41098.9/evm.TU.CTG_4372.1/evm.TU.CTG_212.7
bmor00511	Other glycan degradation	14/637	0.0496269	14	11	evm.TU.CTG_14929.20/evm.TU.CTG_1151.17/evm.TU.CTG_34518.10/evm.TU.CTG_9843.38/evm.TU.CTG_31162.5/evm.TU.CTG_14330.4/evm.TU.CTG_19498.7/evm.TU.CTG_52283.3/evm.TU.CTG_10488.1/evm.TU.CTG_34518.11/evm.TU.CTG_12223.2	3	evm.TU.CTG_36083.4/evm.TU.CTG_34350.20/evm.TU.CTG_52680.14
bmor00561	Glycerolipid metabolism	16/637	0.0496269	16	5	evm.TU.CTG_24993.2/evm.TU.CTG_23341.1/evm.TU.CTG_23341.2/evm.TU.CTG_50467.2/evm.TU.CTG_3600.4	11	novel.2150/evm.TU.CTG_19455.2/evm.TU.CTG_44579.3/evm.TU.CTG_18638.7/evm.TU.CTG_26852.24/novel.5657/evm.TU.CTG_13715.4/evm.TU.CTG_43399.40/evm.TU.CTG_49958.5/evm.TU.CTG_45778.14/evm.TU.CTG_13293.2
bmor00330	Arginine and proline metabolism	17/637	0.0496269	17	3	evm.TU.CTG_9042.9/evm.TU.CTG_18187.5/evm.TU.CTG_48749.9	14	evm.TU.CTG_24739.6/novel.2150/evm.TU.CTG_19455.2/evm.TU.CTG_9583.22/evm.TU.CTG_26852.24/evm.TU.CTG_7405.17/novel.5657/evm.TU.CTG_13715.4/evm.TU.CTG_4372.1/evm.TU.CTG_42774.6/evm.TU.CTG_49555.12_evm.TU.CTG_49555.7/evm.TU.CTG_12449.3/evm.TU.CTG_27474.9/evm.TU.CTG_24047.1
bmor00052	Galactose metabolism	11/637	0.0499027	11	5	evm.TU.CTG_48058.34/evm.TU.CTG_26251.17/evm.TU.CTG_14628.18/evm.TU.CTG_9843.38/evm.TU.CTG_499.16	6	evm.TU.CTG_28508.26/evm.TU.CTG_6490.10/evm.TU.CTG_57097.1/evm.TU.CTG_27437.2_evm.TU.CTG_27437.7/evm.TU.CTG_35240.1/evm.TU.CTG_12083.2
bmor01212	Fatty acid metabolism	21/637	0.0499027	21	4	novel.3169/evm.TU.CTG_19643.3/evm.TU.CTG_51404.5/evm.TU.CTG_24066.4	17	evm.TU.CTG_50941.28/evm.TU.CTG_27492.4/evm.TU.CTG_58464.7/evm.TU.CTG_58464.4/evm.TU.CTG_30125.6/evm.TU.CTG_48261.10/evm.TU.CTG_4038.31/evm.TU.CTG_8696.6/evm.TU.CTG_185.2/evm.TU.CTG_24831.1/evm.TU.CTG_58464.5/evm.TU.CTG_9960.2/evm.TU.CTG_52712.1/evm.TU.CTG_28063.14/evm.TU.CTG_27492.1/evm.TU.CTG_27492.2/evm.TU.CTG_45456.5
bmor04512	ECM-receptor interaction	12/637	0.0499027	12	3	evm.TU.CTG_26198.16_evm.TU.CTG_26198.17/evm.TU.CTG_9976.4/evm.TU.CTG_19270.4	9	evm.TU.CTG_27475.29/evm.TU.CTG_49464.4/evm.TU.CTG_16163.1/evm.TU.CTG_11719.1/evm.TU.CTG_30184.18/evm.TU.CTG_18341.4/evm.TU.CTG_11719.26/evm.TU.CTG_34906.1/evm.TU.CTG_44784.19
bmor00030	Pentose phosphate pathway	9/637	0.0499027	9	4	evm.TU.CTG_13778.13/evm.TU.CTG_13778.14/evm.TU.CTG_48058.34/evm.TU.CTG_53112.4	5	evm.TU.CTG_20561.3/evm.TU.CTG_49487.7/evm.TU.CTG_13778.15/evm.TU.CTG_1151.18/evm.TU.CTG_35240.1
bmor04142	Lysosome	23/124	5.22818e-07	23	2	evm.TU.CTG_34518.10/evm.TU.CTG_34518.11	21	evm.TU.CTG_5289.2/evm.TU.CTG_58503.18/evm.TU.CTG_5289.3/evm.TU.CTG_34350.23/evm.TU.CTG_57729.24/evm.TU.CTG_36083.10/evm.TU.CTG_1318.15/evm.TU.CTG_9843.38/evm.TU.CTG_41533.5/evm.TU.CTG_17941.11/evm.TU.CTG_29682.27/evm.TU.CTG_13257.9/novel.1121/evm.TU.CTG_34404.44/evm.TU.CTG_36083.4/evm.TU.CTG_51171.10/evm.TU.CTG_46175.16/evm.TU.CTG_14330.4/evm.TU.CTG_8429.10/evm.TU.CTG_52283.3/evm.TU.CTG_28393.2	CE1vsCE2
bmor00511	Other glycan degradation	9/124	0.000527508	9	2	evm.TU.CTG_34518.10/evm.TU.CTG_34518.11	7	evm.TU.CTG_34350.23/evm.TU.CTG_36083.10/evm.TU.CTG_9843.38/evm.TU.CTG_29682.27/evm.TU.CTG_36083.4/evm.TU.CTG_14330.4/evm.TU.CTG_52283.3
bmor00604	Glycosphingolipid biosynthesis - ganglio series	5/124	0.00214352	5	2	evm.TU.CTG_34518.10/evm.TU.CTG_34518.11	3	evm.TU.CTG_36083.10/evm.TU.CTG_9843.38/evm.TU.CTG_36083.4
bmor00531	Glycosaminoglycan degradation	7/124	0.00214352	7	2	evm.TU.CTG_34518.10/evm.TU.CTG_34518.11	5	evm.TU.CTG_36083.10/evm.TU.CTG_1318.15/evm.TU.CTG_9843.38/evm.TU.CTG_36083.4/evm.TU.CTG_51171.10
bmor00603	Glycosphingolipid biosynthesis - globo and isoglobo series	5/124	0.00220713	5	2	evm.TU.CTG_34518.10/evm.TU.CTG_34518.11	3	evm.TU.CTG_36083.10/evm.TU.CTG_36083.4/evm.TU.CTG_28393.2
bmor00520	Amino sugar and nucleotide sugar metabolism	10/124	0.00220713	10	3	evm.TU.CTG_34518.10/evm.TU.CTG_34518.11/evm.TU.CTG_53518.6	7	evm.TU.CTG_36083.10/evm.TU.CTG_33959.24/evm.TU.CTG_7409.7/evm.TU.CTG_10971.1/evm.TU.CTG_7409.6/evm.TU.CTG_6471.4/evm.TU.CTG_36083.4
bmor00130	Ubiquinone and other terpenoid-quinone biosynthesis	5/124	0.0190488	5	1	evm.TU.CTG_9114.5	4	evm.TU.CTG_24435.16/evm.TU.CTG_24435.15/evm.TU.CTG_26238.12/evm.TU.CTG_55585.7
bmor00600	Sphingolipid metabolism	7/124	0.0256041	7	0		7	evm.TU.CTG_58503.18/evm.TU.CTG_4038.26/evm.TU.CTG_4038.27/evm.TU.CTG_9843.38/evm.TU.CTG_29682.27/evm.TU.CTG_13257.9/evm.TU.CTG_43399.40
bmor04745	Phototransduction - fly	7/124	0.0300414	7	6	evm.TU.CTG_7955.1/evm.TU.CTG_11911.44/evm.TU.CTG_48998.11/evm.TU.CTG_52788.4/evm.TU.CTG_46758.1/evm.TU.CTG_26175.16	1	evm.TU.CTG_13447.31
bmor00310	Lysine degradation	8/124	0.0300414	8	0		8	evm.TU.CTG_2365.26/evm.TU.CTG_19455.2/evm.TU.CTG_55676.13/evm.TU.CTG_2365.25/evm.TU.CTG_2365.24/evm.TU.CTG_1900.2_evm.TU.CTG_1900.3/evm.TU.CTG_43260.6/evm.TU.CTG_26852.24
bmor00053	Ascorbate and aldarate metabolism	5/124	0.0340629	5	0		5	evm.TU.CTG_19455.2/evm.TU.CTG_1900.2_evm.TU.CTG_1900.3/evm.TU.CTG_17097.14/evm.TU.CTG_26852.24/evm.TU.CTG_26025.21
bmor03030	DNA replication	27/467	1.36047e-12	27	1	evm.TU.CTG_19011.6	26	evm.TU.CTG_1491.17/evm.TU.CTG_50493.31/evm.TU.CTG_37587.21/evm.TU.CTG_37966.2_evm.TU.CTG_37966.1_evm.TU.CTG_37966.5/evm.TU.CTG_32000.17/novel.8974/evm.TU.CTG_23588.5/evm.TU.CTG_29561.12/evm.TU.CTG_56352.6/evm.TU.CTG_19011.7/evm.TU.CTG_4272.11/evm.TU.CTG_58859.8/evm.TU.CTG_31837.19/evm.TU.CTG_49058.1/evm.TU.CTG_41352.4/evm.TU.CTG_11123.7/evm.TU.CTG_54469.1/evm.TU.CTG_56498.3/evm.TU.CTG_56378.10/ev…	CE2vsZ
bmor00190	Oxidative phosphorylation	36/467	9.43743e-08	36	35	evm.TU.CTG_21493.5/evm.TU.CTG_27653.10/evm.TU.CTG_35540.16/evm.TU.CTG_7751.51/evm.TU.CTG_57803.11/evm.TU.CTG_20109.8/evm.TU.CTG_3011.2/evm.TU.CTG_22941.12/evm.TU.CTG_12390.44/evm.TU.CTG_38511.4/evm.TU.CTG_33687.9/evm.TU.CTG_1151.19/evm.TU.CTG_35061.13/evm.TU.CTG_53036.1/evm.TU.CTG_44233.1/evm.TU.CTG_25201.3/evm.TU.CTG_45847.85/evm.TU.CTG_48658.7/evm.TU.CTG_4484.3/evm.TU.CTG_50986.14/evm.TU.CTG_46…	1	evm.TU.CTG_36352.35
bmor04145	Phagosome	35/467	8.36258e-06	35	30	evm.TU.CTG_20278.9/evm.TU.CTG_13447.39/evm.TU.CTG_16054.26/evm.TU.CTG_21493.5/evm.TU.CTG_16054.18/evm.TU.CTG_27653.10/novel.610/evm.TU.CTG_7751.51/evm.TU.CTG_57803.11/evm.TU.CTG_20109.8/evm.TU.CTG_11719.26/evm.TU.CTG_13384.21_evm.TU.CTG_13384.22_evm.TU.CTG_13384.20/evm.TU.CTG_10604.2/evm.TU.CTG_36230.21/evm.TU.CTG_14405.15/evm.TU.CTG_22941.12/evm.TU.CTG_38511.4/evm.TU.CTG_59272.15/evm.TU.CTG_6620…	5	evm.TU.CTG_9782.30/evm.TU.CTG_5289.3/evm.TU.CTG_5289.2/evm.TU.CTG_43460.23/evm.TU.CTG_49613.1
bmor03410	Base excision repair	14/467	0.000115892	14	0		14	novel.8974/evm.TU.CTG_56352.6/evm.TU.CTG_58859.8/evm.TU.CTG_33836.11/evm.TU.CTG_18311.1/evm.TU.CTG_31837.19/evm.TU.CTG_41352.4/evm.TU.CTG_30377.20/evm.TU.CTG_56378.10/evm.TU.CTG_4269.20/evm.TU.CTG_31958.22/evm.TU.CTG_33476.26/evm.TU.CTG_4074.14/evm.TU.CTG_8018.11
bmor03430	Mismatch repair	13/467	0.000118312	13	0		13	evm.TU.CTG_56352.6/evm.TU.CTG_30037.33/evm.TU.CTG_58859.8/evm.TU.CTG_38497.20/evm.TU.CTG_41352.4/evm.TU.CTG_11123.7/evm.TU.CTG_56378.10/evm.TU.CTG_45110.4/evm.TU.CTG_36157.3/evm.TU.CTG_6728.9/evm.TU.CTG_21072.8/evm.TU.CTG_30245.20/evm.TU.CTG_30296.6
bmor00310	Lysine degradation	20/467	0.0101265	20	15	evm.TU.CTG_55676.13/evm.TU.CTG_2365.25/evm.TU.CTG_2365.24/evm.TU.CTG_2365.26/evm.TU.CTG_58891.20/evm.TU.CTG_58464.3/evm.TU.CTG_32823.32/novel.5657/evm.TU.CTG_51485.50/evm.TU.CTG_12408.1/evm.TU.CTG_54749.23/evm.TU.CTG_43260.6/evm.TU.CTG_9743.17/evm.TU.CTG_58542.1/evm.TU.CTG_54749.22	5	evm.TU.CTG_39398.3/evm.TU.CTG_40110.17/evm.TU.CTG_57734.27/evm.TU.CTG_24327.29/evm.TU.CTG_43260.3
bmor00514	Other types of O-glycan biosynthesis	16/467	0.0101265	16	15	evm.TU.CTG_27522.31/evm.TU.CTG_28831.14_evm.TU.CTG_28831.15/evm.TU.CTG_40490.3/evm.TU.CTG_48364.9/evm.TU.CTG_12390.62/evm.TU.CTG_26844.3/evm.TU.CTG_6562.13/evm.TU.CTG_38665.1/evm.TU.CTG_59051.23/evm.TU.CTG_27671.19/evm.TU.CTG_21621.16/evm.TU.CTG_58503.21/evm.TU.CTG_21705.35/evm.TU.CTG_17141.5_evm.TU.CTG_17141.8/evm.TU.CTG_24216.2	1	evm.TU.CTG_49958.2
bmor00480	Glutathione metabolism	17/467	0.0184895	17	14	evm.TU.CTG_34335.9/evm.TU.CTG_26220.19/evm.TU.CTG_34335.10/evm.TU.CTG_23694.10/evm.TU.CTG_19140.12/evm.TU.CTG_38381.11/evm.TU.CTG_15287.1/evm.TU.CTG_3068.3/evm.TU.CTG_8688.5/evm.TU.CTG_1999.5/evm.TU.CTG_3068.1/evm.TU.CTG_56108.11/evm.TU.CTG_26985.21/evm.TU.CTG_19140.17	3	novel.6734/evm.TU.CTG_41263.4/evm.TU.CTG_1888.20
bmor03420	Nucleotide excision repair	13/467	0.0215673	13	0		13	novel.8974/evm.TU.CTG_56352.6/evm.TU.CTG_58859.8/evm.TU.CTG_41352.4/evm.TU.CTG_11123.7/evm.TU.CTG_56378.10/evm.TU.CTG_45110.4/evm.TU.CTG_36157.3/evm.TU.CTG_31958.22/evm.TU.CTG_6728.9/evm.TU.CTG_6891.20/evm.TU.CTG_21072.8/evm.TU.CTG_8018.11
bmor03440	Homologous recombination	10/467	0.0219713	10	0		10	evm.TU.CTG_34335.19/evm.TU.CTG_58859.8/evm.TU.CTG_50813.8/evm.TU.CTG_41352.4/evm.TU.CTG_11123.7/evm.TU.CTG_42118.1/evm.TU.CTG_837.2/evm.TU.CTG_6728.9/evm.TU.CTG_42672.21/evm.TU.CTG_15020.12
bmor00532	Glycosaminoglycan biosynthesis - chondroitin sulfate / dermatan sulfate	11/467	0.0412307	11	11	novel.2877/evm.TU.CTG_24327.7/evm.TU.CTG_42702.14/evm.TU.CTG_40036.1/novel.2595/novel.2410/evm.TU.CTG_39513.5_evm.TU.CTG_39513.6/evm.TU.CTG_28831.20/novel.5776/evm.TU.CTG_37694.2/evm.TU.CTG_7680.41	0
