# Supplementary material for: Comparative transcriptomic analysis primarily explores the molecular mechanism of compound eye formation in Neocaridina denticulata sinensis
Source: BMC Genomics. 2024 Jun 6;25:570. doi: 10.1186/s12864-024-10453-5 (PMC11155044; doi:10.1186/s12864-024-10453-5)
Supplement: Supplementary file 9 — Supplementary Material 9 [file 12864_2024_10453_MOESM9_ESM.xlsx]

## Sheet: Sheet1
Table S9 The DGEs identified in three comparisons across all four stages of embryo development
Gene ID	Gene annotation	N	CE1	CE2	Z	Class
evm.TU.CTG_10206.14	Chitin binding Peritrophin-A domain	0.201697	25.103	5.4064	362.248	Exoskeleton formation
evm.TU.CTG_4141.39	Chitin binding Peritrophin-A domain	56.7554	152.647	66.8262	14.4442
evm.TU.CTG_1873.6	Chitin binding Peritrophin-A domain	360.254	154.592	31.8135	174.801
novel.2020	Chitin binding Peritrophin-A domain	0.155571	4.60161	0.652623	29.4431
evm.TU.CTG_41466.47	Chitin binding Peritrophin-A domain	0.386451	4.89839	0.401115	34.9896
evm.TU.CTG_49958.22	Chitin binding Peritrophin-A domain	0	3.20733	14.1128	3.49515
evm.TU.CTG_33498.5	Chitin binding Peritrophin-A domain	0	3.8097	0	2.42993
evm.TU.CTG_56142.16	Chitin binding Peritrophin-A domain	0	1.54907	0	98.9323
evm.TU.CTG_22397.29	Chitin binding Peritrophin-A domain	5.93853	2.26759	0.113409	3.40921
evm.TU.CTG_523.1	Chitin binding Peritrophin-A domain	1.38731	3.38972	1.26944	5.71772
evm.TU.CTG_36109.1	Chitin binding Peritrophin-A domain	0.0156394	0.2333	0	1.70495
evm.TU.CTG_14168.26	Cuticle protein	0.468047	2.27397	21.0419	7.96466
novel.5009	Cuticle protein AMP1A	0.245314	1.64005	17.8642	0.383074
evm.TU.CTG_29561.24	Cuticle protein AMP1A	0.12162	49.8529	16.2984	1.175
evm.TU.CTG_19260.22	Insect cuticle protein	0.982054	3.28337	0.181664	29.9206
novel.3357	Insect cuticle protein	0.682125	4.74161	0.0442748	4.9817
evm.TU.CTG_22652.8	Insect cuticle protein	0.0493366	4.91605	17.5592	3.17906
evm.TU.CTG_8747.31	Insect cuticle protein	73.447	150.386	361.007	122.254
novel.244	Insect cuticle protein	0	6.87563	0.0469718	14.2214
novel.242	Insect cuticle protein	0	5.65609	0	23.2199
novel.8893	Cuticle protein AMP1A	0.933263	3.49217	0.229433	18.4427
evm.TU.CTG_29561.26	Cuticle protein AMP1A	0	17.6446	7.29952	0.885831
evm.TU.CTG_29561.23	Cuticle protein AMP1A	0	20.6038	6.9057	0.269384
evm.TU.CTG_46175.10	Insect cuticle protein	0	9.91367	26.031	1.78755
novel.1786	Insect cuticle protein	0.0309081	4.02355	0.0472405	7.59617
evm.TU.CTG_37154.4	Bursicon	0	0.711134	3.07361	10.0284
novel.581	Actin, alpha skeletal muscle	0.125307	16.4929	74.3581	337.257	Muscle growth
evm.TU.CTG_13447.37	Actin, alpha cardiac muscle 2	30.8742	307.544	83.4386	12.0303
novel.587	Actin-57B	0	4.58505	20.6683	52.9776
novel.1416	Actin-5, muscle-specific	0.0724091	1.12439	2.8905	17.9759
evm.TU.CTG_13447.42_evm.TU.CTG_13447.47_evm.TU.CTG_13447.48	Actin, alpha cardiac muscle 2	0.0847406	23.9534	73.8156	265.335
evm.TU.CTG_13447.55	Actin-2, muscle-specific	0	1.74136	10.2023	62.8837
evm.TU.CTG_46758.1	Troponin C	0.598949	8.71541	18.7108	92.9343
evm.TU.CTG_52788.4	Troponin C	0.93147	9.42788	21.2716	96.3719
evm.TU.CTG_37587.45	Myosin heavy chain, muscle	2.29964	30.0383	88.0259	750.979
evm.TU.CTG_37883.1	Superoxide dismutase [Cu-Zn]	94.6575	4.94358	1.55734	6.40961	Immune system
evm.TU.CTG_21230.16	Superoxide dismutase [Cu-Zn]	190.743	60.6681	14.4922	6.67092
evm.TU.CTG_10550.20	Carboxylic-ester hydrolase	119.667	15.5919	5.6125	1.71316
evm.TU.CTG_53453.13	Lectin C-type	84.2916	11.9165	5.08051	71.4723
evm.TU.CTG_29770.37	Lectin C-type	0.0120348	6.21721	29.5708	189.076
evm.TU.CTG_23192.9	Heat shock protein 22	35.5572	5.71753	2.28622	7.67185
evm.TU.CTG_49895.3	Heat shock protein 22	0.031403	0.308655	1.05706	5.06442
evm.TU.CTG_27255.13	Chymotrypsin BII	22.2914	90.8459	28.3409	2.08531
novel.4158	Hemocyanin	25194.9	12147	4141.27	244.78
novel.598	Hemocyanin	2.65798	75.1248	687.397	5536.24
novel.7465	Gamma interferon inducible lysosomal thiol reductase	0.0949132	12.5179	65.0973	34.7173
evm.TU.CTG_58042.6_evm.TU.CTG_58042.7	Angiopoietin-4	1.21851	5.12543	11.2783	32.4487
novel.7610	Matriptase-2	0.0262168	2.15139	0.307452	4.45525
evm.TU.CTG_42327.4	Pentaxin family	5.58233	14.377	1.05523	50.4523
evm.TU.CTG_4484.17	Coagulation factor XI	0.884404	4.86801	0.607242	21.9901
evm.TU.CTG_49323.32	Matrix metalloproteinase-2	0.368117	2.54477	5.25327	14.0523
evm.TU.CTG_45233.5	Innexin	1.49896	0.288694	1.70409	0.240526
evm.TU.CTG_20701.4	spaetzle 4	6.55575	2.57583	0.728242	12.4643
novel.8751	Clotting factor B	0.018307	0.293319	0.0118406	2.79034
evm.TU.CTG_42234.15	Chymotrypsin BII	2.79645	7.26802	1.32268	10.3781
evm.TU.CTG_52894.17	Gamma interferon inducible lysosomal thiol reductase	0.449291	0.0323616	2.76516	194.507
evm.TU.CTG_15474.42	Matriptase	4.58062	2.15562	0.415192	20.2394
evm.TU.CTG_21233.32	Crustacyanin-A2 subunit	0.390647	44.3483	13.6486	117.707	Crustacyanin
evm.TU.CTG_21233.33	Crustacyanin-C1 subunit	0.0357347	32.8856	6.41028	59.9506
evm.TU.CTG_21233.44	Crustacyanin-A2 subunit	0	10.4978	121.228	913.314
evm.TU.CTG_21233.45	Crustacyanin-C1 subunit	0	5.67441	72.9881	676.665
evm.TU.CTG_21233.29	Crustacyanin-C1 subunit	0	5.56709	41.3514	402.559
evm.TU.CTG_21233.46	Crustacyanin-C1 subunit	0	3.9752	31.335	341.925
evm.TU.CTG_21233.30	Crustacyanin-A2 subunit	0.662147	6.7564	60.6599	514.392
evm.TU.CTG_21233.52	Crustacyanin-C1 subunit	0	2.64032	46.372	554.39
evm.TU.CTG_21233.28	Crustacyanin-C1 subunit	0.156484	2.37432	10.5984	257.793
evm.TU.CTG_21233.47	Crustacyanin-A2 subunit	0.0752654	1.96643	29.8957	350.643
evm.TU.CTG_21233.49_evm.TU.CTG_21233.51	Crustacyanin-A2 subunit	0	1.12309	6.673	125.943
