# Supplementary material for: Comparative transcriptomic analysis primarily explores the molecular mechanism of compound eye formation in Neocaridina denticulata sinensis
Source: BMC Genomics. 2024 Jun 6;25:570. doi: 10.1186/s12864-024-10453-5 (PMC11155044; doi:10.1186/s12864-024-10453-5)
Supplement: Supplementary file 10 — Supplementary Material 10 [file 12864_2024_10453_MOESM10_ESM.xlsx]

## Sheet: Sheet1
Table S10 Stage-specific genes associated with chitin binding and structural constituent of cuticle
Gene name	N	CE1	CE2	Z	Class
evm.TU.CTG_11081.1	5.29251	0.11169	0	0.468271	Chitin binding
evm.TU.CTG_17283.30	7.12051	0.333664	0.0892139	0.651383
evm.TU.CTG_25007.14	6.10222	0.0157305	0	0
evm.TU.CTG_39974.4	1.21233	0.541473	0.651061	0.229726
novel.735	1.0065	0	0	0
novel.4198	0.0331065	2.94772	0.0604287	0.0954874
novel.6098	0	1.05253	0	0
evm.TU.CTG_35730.10	0.334185	0.447076	1.03324	0.90664
evm.TU.CTG_2943.11	0.514149	0.532813	0.869726	3.63747
evm.TU.CTG_21392.17	0.110479	0.552927	0	1.16505
evm.TU.CTG_21392.19	0	0	0	10.6497
evm.TU.CTG_48756.1	0	0.143163	0.461223	3.47561
evm.TU.CTG_30704.1	0.295283	0.966888	0.499819	2.54906
evm.TU.CTG_36109.1	0.0156394	0.2333	0	1.70495
evm.TU.CTG_34404.26_evm.TU.CTG_34404.25	0.0254401	0.453517	0.265183	5.30424						Note: the numbers show the average FPKM values of relative genes. RDGN, retina determining gene network ABCG; ATP-binding cassette (ABC) transporter subfamily G; RPCH, red pigment-concentrating hormone; PDH, pigment-dispersing hormone.
evm.TU.CTG_19686.21	0.0441895	0.324276	0.800166	17.0793
evm.TU.CTG_18404.5	0.0916566	0.304861	0.182195	1.22314
evm.TU.CTG_9636.3	0	0.154894	0.336667	2.25193
evm.TU.CTG_15358.8	0	0.132916	0.371985	2.94668
evm.TU.CTG_15358.2	0	0	0	5.77793
evm.TU.CTG_5232.1	0.0209794	0.217521	0.157606	2.88611
evm.TU.CTG_44641.2	0	0.161328	0.0913917	1.1516
evm.TU.CTG_1900.1	0	0	0.068544	3.33673
novel.793	0.0139439	0.140825	0.525006	1.78167
novel.3005	0	0	0.0953963	1.58637
novel.4768	0.456415	0.218338	0.0682881	1.04176
novel.4968	0	0.177005	0.014421	38.5087
novel.5469	0.0664697	0.829521	0.189627	23.6057
novel.6340	0.0545592	0.386104	0.0745988	1.5509
novel.7015	0.0352152	0.266309	0.065939	1.1808
novel.7019	0.0750827	0.134625	0.309111	1.44585
novel.7605	0.138511	0.220286	0.0888746	1.42659
novel.8007	0	0.240623	0.281325	6.47123
novel.85	2.56922	0.760982	0.808937	0.450309	Structural constituent of cuticle
novel.3204	1.9149	0.2976	0.528104	0.798905
novel.5930	1.19665	0.633611	0.668698	0
evm.TU.CTG_48813.24	0	1.83078	0.518958	0.312718
novel.1011	0	1.29325	0.0675434	0
novel.5816	0	1.08406	0	0.174716
evm.TU.CTG_23539.5	0	0.282507	1.39887	0.0455551
evm.TU.CTG_23539.2	0	0.661328	5.11888	0.136665
evm.TU.CTG_23539.7	0	0	1.29959	0
evm.TU.CTG_22708.10	0	0.104589	2.59207	0
evm.TU.CTG_56837.6	0	0.411559	4.78528	0
evm.TU.CTG_3464.13	0	0.0378436	1.92411	0
evm.TU.CTG_3464.10_evm.TU.CTG_3464.11_evm.TU.CTG_3464.7_evm.TU.CTG_3464.12	0	0.094377	1.24037	0
evm.TU.CTG_3464.2	0	0.312894	2.59054	0.144689
evm.TU.CTG_1122.3	0.222497	0.333238	1.02518	0.249735
novel.3811	0	0	1.70102	0
novel.5301	0	0	1.15362	0.225956
novel.5328	0	0.133331	1.02	0
novel.5934	0.583323	0.530689	1.77669	0
novel.6903	0.0426089	0.57778	32.946	0
evm.TU.CTG_46175.6	0.098264	0.399046	0.08441	3.71674
evm.TU.CTG_37611.4	0.0353129	0.999741	0.126759	2.069
evm.TU.CTG_45884.3	0.0391976	0.442614	0.0285912	2.23848
evm.TU.CTG_731.13	0	0.246772	0	16.6847
evm.TU.CTG_39426.3	0	0.321385	0.227544	3.10354
evm.TU.CTG_39426.2_evm.TU.CTG_39426.4	0.120624	0.345221	0.0767921	4.47741
evm.TU.CTG_47629.3_evm.TU.CTG_47629.4	0.0505777	0.219647	0.373732	2.60041
evm.TU.CTG_59400.4	0	0.428571	0.362338	1.52208
evm.TU.CTG_46985.13	0	0	0.0908047	8.90171
evm.TU.CTG_46985.12	0	0.0482017	0	11.7614
evm.TU.CTG_30245.2	0	0.657155	0	1.01578
evm.TU.CTG_45977.4	0	0.217136	0	3.30403
evm.TU.CTG_7566.25	0	0.0989675	0.45664	1.17974
evm.TU.CTG_55932.9	0	0.408761	0	37.9043
evm.TU.CTG_53856.2	0.213933	0.538139	0.466284	5.92397
evm.TU.CTG_7271.1	0.0815127	0.130175	0.869574	3.13829
evm.TU.CTG_34877.3	0.00794444	0.055935	0.0593068	1.28239
evm.TU.CTG_47819.7	0.115211	0.932201	0.340548	3.15475
evm.TU.CTG_20419.14	0	0.0417918	0.306545	1.49567
evm.TU.CTG_25684.8	0.0436922	0.335601	0.111161	1.79263
evm.TU.CTG_46813.13	0.248403	0.440531	0.0846203	12.093
evm.TU.CTG_49914.1	0	0.612744	0.288167	1.24147
evm.TU.CTG_22652.6	0.0464475	0.34318	0.684532	1.00552
novel.86	0.855442	0	0.285182	1.35002
novel.133	0	0	0	6.4595
novel.243	0.0590661	0.110489	0	3.10606
novel.615	0.0596017	0	0	1.08366
novel.1014	0	0	0	1.60456
novel.1015	0.0954147	0.153665	0	9.82139
novel.1716	0.147457	0.0221862	0.526623	21.6425
novel.2332	0	0.155519	0	1.20547
novel.2334	0	0.424876	0.0542194	4.32765
novel.2335	0	0	0	4.19328
novel.3250	0.362396	0.203978	0.145131	1.14197
novel.4105	0	0	0.339324	1.23147
novel.6383	0.021135	0.176061	0.0777056	5.25371
novel.7122	0	0.875311	0.452612	2.55094
novel.7444	0.039743	0.290639	0.427498	1.21409
novel.8405	0	0	0.226007	1.18139
novel.8840	0.048524	0.0687546	0	2.91282
novel.8841	0.12617	0.943271	0	13.5826
novel.8960	0.12365	0.210558	0.189161	1.23104
novel.9175	0.0329652	0.166619	0.107271	1.4031
