# Supplementary material for: Comparative transcriptomic analysis primarily explores the molecular mechanism of compound eye formation in Neocaridina denticulata sinensis
Source: BMC Genomics. 2024 Jun 6;25:570. doi: 10.1186/s12864-024-10453-5 (PMC11155044; doi:10.1186/s12864-024-10453-5)
Supplement: Supplementary file 11 — Supplementary Material 11 [file 12864_2024_10453_MOESM11_ESM.xlsx]

## Sheet: Sheet1
Table S11 Candidate genes related to eye development of N. denticulata sinensis
Gene name	Gene id	N	CE1	CE2	Z	Category
opsin1	evm.TU.CTG_48261.12	0.397865	0.220416	0.52007	0.617477	visual opsin
opsin2	evm.TU.CTG_4269.11	0	0	0.25046	10.5188
opsin3	evm.TU.CTG_4269.10	0.0184681	0	0.241639	21.0823
opsin4	evm.TU.CTG_4269.12	0	3.54578	14.1382	44.3663
opsin5	evm.TU.CTG_39738.5	0.0429697	0.816854	0.846762	3.18593
opsin6	evm.TU.CTG_33334.12	0	0	0.174728	22.5758
opsin7	evm.TU.CTG_33334.16	0.43915	37.4519	240.856	3576.33
opsin8	evm.TU.CTG_56827.45	0	0	0.0460882	5.29835
opsin9	evm.TU.CTG_25611.1	0.068854	0.785753	3.53029	8.54346
opsin10	evm.TU.CTG_26017.6	0.0199269	0	0.280033	251.474
opsin11	evm.TU.CTG_43668.1	0	0	0.66359	450.29
peropsin	evm.TU.CTG_18732.2	1.22798	16.7923	22.1486	23.6162	non-visual opsin
melanopsin	novel.4948	0.0232767	0.925773	0.582417	1.40583
pinopsin	novel.6776	0.231283	1.19487	0.0952176	0.725718
Dachshund homolog 1	evm.TU.CTG_40958.11	13.0825	15.3942	8.6364	8.60607	RDGN
Eyes absent homolog 2	evm.TU.CTG_45744.3	11.9522	14.9096	6.55667	8.80124
Paired box protein Pax-6, toy	evm.TU.CTG_5289.31	9.33476	10.5475	5.81177	3.78018
Paired box protein Pax-6，eyeless	evm.TU.CTG_29246.4	5.3654	3.83573	1.64209	1.11396
Sine oculis homeobox homolog 1a	evm.TU.CTG_58749.7_evm.TU.CTG_58749.2	13.4971	23.9356	19.8842	13.9239
Homeobox protein SIX3，Optix	novel.5928	3.82028	4.562	3.92166	2.43885
Homeobox protein SIX3，Optix	novel.5927	0.57772	0.485846	0.650118	0.468305
Scarlet	evm.TU.CTG_46350.11	1.93102	8.91551	9.7306	14.5906	ABCG
Scarlet	evm.TU.CTG_9019.5	0	0.861138	0.494623	1.15229
White	evm.TU.CTG_25458.44	0.275694	0.502036	0.263169	1.49808
White	evm.TU.CTG_50190.14	0.271058	0.0433956	0.10948	2.02502
White	evm.TU.CTG_46350.9	6.28854	3.54399	3.49032	3.78689
White	evm.TU.CTG_46350.10	1.68716	1.65576	3.75992	8.95471
White	evm.TU.CTG_11631.10	1.26798	0.894037	0.491951	1.10553
RPCH	evm.TU.CTG_47059.16	1.81592	7.37459	7.34782	32.5215	Pigmentary-effector hormones
PDH1	evm.TU.CTG_40362.9	1.72905	18.5854	11.0694	41.0267
PDH2	evm.TU.CTG_48844.2	0	2.37017	6.25758	22.5481
PDH3	evm.TU.CTG_48844.1	0	0.823283	1.88839	5.25717
PDH4	evm.TU.CTG_48844.5	0	0.363632	0.106543	2.06465
Note: the numbers show the average FPKM values of relative genes. RDGN, retina determining gene network ABCG; ATP-binding cassette (ABC) transporter subfamily G; RPCH, red pigment-concentrating hormone; PDH, pigment-dispersing hormone.
