# Supplementary material for: Comparative transcriptomic analysis primarily explores the molecular mechanism of compound eye formation in Neocaridina denticulata sinensis
Source: BMC Genomics. 2024 Jun 6;25:570. doi: 10.1186/s12864-024-10453-5 (PMC11155044; doi:10.1186/s12864-024-10453-5)
Supplement: Supplementary file 12 — Supplementary Material 12 [file 12864_2024_10453_MOESM12_ESM.xlsx]

## Sheet: Sheet1
Table S12 Unigenes involved in phototransduction – fly signaling pathway
Gene Id	K number	Length	Description
evm.TU.CTG_50650.9	K04967	3242	Transient receptor potential-gamma protein
evm.TU.CTG_38924.3	K07972	1007	Guanine nucleotide-binding protein subunit beta-2
evm.TU.CTG_35771.2	K02183	1266	Troponin C, isotype gamma
evm.TU.CTG_12708.10	K05858	2946	Phosphoinositide phospholipase C-delta-4
evm.TU.CTG_57699.6	K05692	1357	Actin, clone 403
evm.TU.CTG_39309.18	K05692	1319	Actin, clone 403
novel.4583	K05692	2828	Actin-3
evm.TU.CTG_37993.5	K08834	796	Myosin-IIIa
evm.TU.CTG_39026.10	K02183	222	Troponin C, isoform 3
evm.TU.CTG_50650.1_evm.TU.CTG_50650.8	K04967	807	Transient receptor potential-gamma protein
evm.TU.CTG_10157.1	K02677	1440	Protein kinase C, brain isozyme
novel.269	K04634	235	Guanine nucleotide-binding protein G(q) subunit alpha
evm.TU.CTG_18638.18	K04547	978	Guanine nucleotide-binding protein subunit gamma-e
evm.TU.CTG_46758.1	K02183	1453	Troponin C, isoform 2A
evm.TU.CTG_13447.39	K05692	2745	Alpha-actin-1
evm.TU.CTG_13447.31	K05692	1134	Alpha-actin-1
evm.TU.CTG_41263.1	K04967	3522	Transient receptor potential protein
evm.TU.CTG_39591.26	K02183	1451	Putative calmodulin-3
evm.TU.CTG_14167.4	K02183	1241	Troponin C, isotype gamma
evm.TU.CTG_10157.2	K02677	242	Protein kinase C
evm.TU.CTG_16610.1	K02183	441	Calmodulin
evm.TU.CTG_59189.2	K00910	2762	G protein-coupled receptor kinase 1
evm.TU.CTG_27209.9	K13806	2455	Sn1-specific diacylglycerol lipase beta
evm.TU.CTG_26251.30	K02183	252	Calmodulin
novel.4584	K05692	809	Actin-3
evm.TU.CTG_55724.2	K13806	5562	Sn1-specific diacylglycerol lipase alpha
evm.TU.CTG_9710.10	K00910	351	G protein-coupled receptor kinase 1
evm.TU.CTG_13333.1	K02183	158	Troponin C, isoform 3
evm.TU.CTG_26431.24	K05858	3009	Inactive phospholipase C-like protein 2
evm.TU.CTG_49384.5	K13805	1992	Arrestin homolog
evm.TU.CTG_26175.16	K04634	3473	Guanine nucleotide-binding protein G(q) subunit alpha
evm.TU.CTG_48998.11	K02183	1538	Troponin C
evm.TU.CTG_7752.35	K04634	4538	Guanine nucleotide-binding protein G(q) subunit alpha
evm.TU.CTG_52788.4	K02183	790	Troponin C, isotype gamma
evm.TU.CTG_7955.4	K02183	1976	Troponin C, isotype gamma
evm.TU.CTG_54737.4	K13805	1974	Arrestin homolog
evm.TU.CTG_34518.16	K13807	1970	Serine/threonine-protein phosphatase with EF-hands pef-1
evm.TU.CTG_216.15	K02183	1448	Calmodulin
evm.TU.CTG_33300.2	K02677	468	Protein kinase C, brain isozyme
evm.TU.CTG_53673.14	K13805	1296	Arrestin
evm.TU.CTG_7955.3	K02183	1589	Troponin C, isotype gamma
evm.TU.CTG_7955.1	K02183	1380	Troponin C, isoform 2A
evm.TU.CTG_27753.12	K13803	4561	Transient-receptor-potential-like protein
evm.TU.CTG_40158.12	K04967	3273	Transient receptor potential protein
evm.TU.CTG_15779.12	K05858	4572	Phosphoinositide phospholipase C-beta-4
evm.TU.CTG_516.3	K04515	3084	Calcium/calmodulin-dependent protein kinase type II alpha chain
evm.TU.CTG_30312.2	K02183	1075	Troponin C, isoform 2A
evm.TU.CTG_11911.44	K13805	1499	Arrestin
evm.TU.CTG_49487.9	K02677	306	Diacylglycerol kinase theta
evm.TU.CTG_40079.8	K02183	3806	Calmodulin
evm.TU.CTG_51278.6	K08834	2662	Neither inactivation nor afterpotential protein C
evm.TU.CTG_26251.28	K02183	411	Troponin C, isoform 2
evm.TU.CTG_54717.2	K04967	1527	Transient receptor potential protein
evm.TU.CTG_40558.6	K02183	2346	Calmodulin
evm.TU.CTG_58433.6	K02183	1225	Calmodulin-like protein 4
novel.7996	K13803	1691	Transient-receptor-potential-like protein
evm.TU.CTG_33596.7	K05858	7804	1-phosphatidylinositol 4,5-bisphosphate phosphodiesterase classes I and II
evm.TU.CTG_14979.9	K08834	6320	Myosin-IIIa
evm.TU.CTG_28122.6_evm.TU.CTG_28122.5	K04958	12105	Inositol 1,4,5-trisphosphate receptor
